# Supplementary material for: Bacterial Diversity in Pet Rabbits: Implications for Public Health, Zoonotic Risks, and Antimicrobial Resistance
Source: Microorganisms. 2025 Mar 13;13(3):653. doi: 10.3390/microorganisms13030653 (PMC11945246; doi:10.3390/microorganisms13030653)
Supplement: Supplementary file 1 [file microorganisms-13-00653-s001.zip]

Archive with 1 entries (1 files):
- microorganisms-3530500-supplementary.pdf
